# Supplementary material for: Deconvolution of bulk gene expression profiles reveals the association between immune cell polarization and the prognosis of hepatocellular carcinoma patients
Source: Cancer Med. 2023 Jun 27;12(14):15736–60. doi: 10.1002/cam4.6197 (PMC10417088; doi:10.1002/cam4.6197)
Supplement: Supplementary file 2 — Table S1. [file CAM4-12-15736-s005.xlsx]

## Sheet: supplementary Table 1
Table S1. NCBI GEO accession numbers for the gene expression profiles used to build refGES
Subtype	Batch	Sample ID	GEO ID	PMID	Contributor (s) /Author (s)
B_memory	B_cell	GSM1096997	GSE45113	22468229	Welle S, et al.
B_memory	B_cell	GSM1096998	GSE45113	22468229	Welle S, et al.
B_memory	B_cell	GSM1096999	GSE45113	22468229	Welle S, et al.
B_memory	B_cell	GSM1097000	GSE45113	22468229	Welle S, et al.
B_memory	B_cell	GSM1097001	GSE45113	22468229	Welle S, et al.
B_memory	B_cell	GSM1097002	GSE45113	22468229	Welle S, et al.
B_memory	B_cell	GSM1097003	GSE45113	22468229	Welle S, et al.
B_memory	B_cell	GSM1097004	GSE45113	22468229	Welle S, et al.
B_memory	B_cell	GSM1097005	GSE45113	22468229	Welle S, et al.
B_memory	B_cell	GSM1097006	GSE45113	22468229	Welle S, et al.
B_memory	B_cell	GSM1097007	GSE45113	22468229	Welle S, et al.
B_memory	B_cell	GSM1097008	GSE45113	22468229	Welle S, et al.
B_memory	B_cell	GSM1097009	GSE45113	22468229	Welle S, et al.
B_memory	B_cell	GSM1097010	GSE45113	22468229	Welle S, et al.
B_memory	B_cell	GSM1097011	GSE45113	22468229	Welle S, et al.
B_memory	B_cell	GSM1097012	GSE45113	22468229	Welle S, et al.
B_memory	B_cell	GSM1097013	GSE45113	22468229	Welle S, et al.
B_memory	B_cell	GSM1097014	GSE45113	22468229	Welle S, et al.
B_naive	B_cell	GSM609252	GSE24736	21804190	Menard L, et al.
B_naive	B_cell	GSM609253	GSE24736	21804190	Menard L, et al.
B_naive	B_cell	GSM609254	GSE24736	21804190	Menard L, et al.
B_naive	B_cell	GSM609255	GSE24736	21804190	Menard L, et al.
B_naive	B_cell	GSM609256	GSE24736	21804190	Menard L, et al.
B_naive	B_cell	GSM609257	GSE24736	21804190	Menard L, et al.
B_naive	B_cell	GSM609258	GSE24736	21804190	Menard L, et al.
B_naive	B_cell	GSM609259	GSE24736	21804190	Menard L, et al.
B_naive	B_cell	GSM609260	GSE24736	21804190	Menard L, et al.
B_naive	B_cell	GSM609261	GSE24736	21804190	Menard L, et al.
B_naive	B_cell	GSM609262	GSE24736	21804190	Menard L, et al.
B_naive	B_cell	GSM609263	GSE24736	21804190	Menard L, et al.
B_naive	B_cell	GSM609264	GSE24736	21804190	Menard L, et al.
B_naive	B_cell	GSM609265	GSE24736	21804190	Menard L, et al.
B_naive	B_cell	GSM609266	GSE24736	21804190	Menard L, et al.
B_naive	B_cell	GSM609267	GSE24736	21804190	Menard L, et al.
B_naive	B_cell	GSM350574	GSE13917	20231422	Isnardi I, et al.
B_naive	B_cell	GSM350575	GSE13917	20231422	Isnardi I, et al.
B_naive	B_cell	GSM350577	GSE13917	20231422	Isnardi I, et al.
B_naive	B_cell	GSM350578	GSE13917	20231422	Isnardi I, et al.
B_naive	B_cell	GSM350581	GSE13917	20231422	Isnardi I, et al.
B_naive	B_cell	GSM350583	GSE13917	20231422	Isnardi I, et al.
B_naive	B_cell	GSM350587	GSE13917	20231422	Isnardi I, et al.
B_naive	B_cell	GSM350589	GSE13917	20231422	Isnardi I, et al.
B_naive	B_cell	GSM350601	GSE13917	20231422	Isnardi I, et al.
DC_cell	DC_cell	GSM1350445	GSE56017	25624460	Lozano JJ, et al.
DC_cell	DC_cell	GSM1350446	GSE56017	25624460	Lozano JJ, et al.
DC_cell	DC_cell	GSM1350449	GSE56017	25624460	Lozano JJ, et al.
DC_cell	DC_cell	GSM1350450	GSE56017	25624460	Lozano JJ, et al.
DC_cell	DC_cell	GSM1350453	GSE56017	25624460	Lozano JJ, et al.
DC_cell	DC_cell	GSM1350454	GSE56017	25624460	Lozano JJ, et al.
DC_cell	DC_cell	GSM1350460	GSE56017	25624460	Lozano JJ, et al.
DC_cell	DC_cell	GSM1350461	GSE56017	25624460	Lozano JJ, et al.
DC_cell	DC_cell	GSM1350462	GSE56017	25624460	Lozano JJ, et al.
DC_cell	DC_cell	GSM1350463	GSE56017	25624460	Lozano JJ, et al.
DC_cell	DC_cell	GSM1350464	GSE56017	25624460	Lozano JJ, et al.
DC_cell	DC_cell	GSM1350465	GSE56017	25624460	Lozano JJ, et al.
DC_cell	DC_cell	GSM1350466	GSE56017	25624460	Lozano JJ, et al.
HCC_cell_lines	HCC_cell_lines	GSM1686563	GSE68927	26269178	Windisch MP, et al.
HCC_cell_lines	HCC_cell_lines	GSM1686564	GSE68927	26269178	Windisch MP, et al.
HCC_cell_lines	HCC_cell_lines	GSM1836644	GSE68927	26269178	Windisch MP, et al.
HCC_cell_lines	HCC_cell_lines	GSM3083498	GSE112788	30598371	Shimada S, et al.
HCC_cell_lines	HCC_cell_lines	GSM3083499	GSE112788	30598371	Shimada S, et al.
HCC_cell_lines	HCC_cell_lines	GSM3678311	GSE128517	NA	Zhang X, et al.
HCC_cell_lines	HCC_cell_lines	GSM3678310	GSE128517	NA	Zhang X, et al.
HCC_cell_lines	HCC_cell_lines	GSM1940942	GSE75024	30760754	Kant R, et al.
HCC_cell_lines	HCC_cell_lines	GSM1940943	GSE75024	30760754	Kant R, et al.
HCC_cell_lines	HCC_cell_lines	GSM1940944	GSE75024	30760754	Kant R, et al.
M1_IFNg	M1	GSM300389	GSE11886	18512784	Smith JH, et al.
M1_IFNg	M1	GSM300390	GSE11886	18512784	Smith JH, et al.
M1_IFNg	M1	GSM300391	GSE11886	18512784	Smith JH, et al.
M1_IFNg	M1	GSM300392	GSE11886	18512784	Smith JH, et al.
M1_IFNg	M1	GSM300393	GSE11886	18512784	Smith JH, et al.
M1_IFNg	M1	GSM300394	GSE11886	18512784	Smith JH, et al.
M1_IFNg	M1	GSM300395	GSE11886	18512784	Smith JH, et al.
M1_IFNg	M1	GSM300396	GSE11886	18512784	Smith JH, et al.
M1_IFNg	M1	GSM300397	GSE11886	18512784	Smith JH, et al.
M1_IFNg_TNF	M1	GSM411201	GSE16385	21093321	Szanto A, et al.
M1_IFNg_TNF	M1	GSM411207	GSE16385	21093321	Szanto A, et al.
M1_IFNg_TNF	M1	GSM411213	GSE16385	21093321	Szanto A, et al.
M1_IFNg_TNF	M1	GSM411219	GSE16385	21093321	Szanto A, et al.
M1_LPS	M1	GSM1066059	GSE43596	24737129	Lowe JM, et al.
M1_LPS	M1	GSM1066060	GSE43596	24737129	Lowe JM, et al.
M1_LPS	M1	GSM1066061	GSE43596	24737129	Lowe JM, et al.
M1_LPS	M1	GSM1066071	GSE43596	24737129	Lowe JM, et al.
M1_LPS	M1	GSM1066072	GSE43596	24737129	Lowe JM, et al.
M1_LPS	M1	GSM1066073	GSE43596	24737129	Lowe JM, et al.
M2_IL4_Dex	M2	GSM183217	GSE7568	18453574	Gratchev A, et al.
M2_IL4_Dex	M2	GSM183305	GSE7568	18453574	Gratchev A, et al.
M2_IL4_Dex	M2	GSM183306	GSE7568	18453574	Gratchev A, et al.
M2_IL4_Dex	M2	GSM183315	GSE7568	18453574	Gratchev A, et al.
M2_IL4_Dex	M2	GSM183316	GSE7568	18453574	Gratchev A, et al.
M2_IL4_Dex	M2	GSM183392	GSE7568	18453574	Gratchev A, et al.
M2_IL4_Dex	M2	GSM183393	GSE7568	18453574	Gratchev A, et al.
M2_IL4_Dex	M2	GSM183394	GSE7568	18453574	Gratchev A, et al.
M2_IL4_Dex	M2	GSM183462	GSE7568	18453574	Gratchev A, et al.
M2_IL4_Dex	M2	GSM183463	GSE7568	18453574	Gratchev A, et al.
M2_IL4_Dex	M2	GSM183464	GSE7568	18453574	Gratchev A, et al.
M2_IL4_Dex	M2	GSM183465	GSE7568	18453574	Gratchev A, et al.
M2_IL4_Dex	M2	GSM183466	GSE7568	18453574	Gratchev A, et al.
M2_IL4_Dex	M2	GSM183467	GSE7568	18453574	Gratchev A, et al.
M2_IL4_Dex	M2	GSM183482	GSE7568	18453574	Gratchev A, et al.
M2a	M2	GSM2263318	GSE85260	NA	Pradel LP, et al.
M2a	M2	GSM2263319	GSE85260	NA	Pradel LP, et al.
M2a	M2	GSM2263320	GSE85260	NA	Pradel LP, et al.
M2a	M2	GSM2263315	GSE85260	NA	Pradel LP, et al.
M2a	M2	GSM2263316	GSE85260	NA	Pradel LP, et al.
M2a	M2	GSM2263317	GSE85260	NA	Pradel LP, et al.
M2a	M2	GSM2263324	GSE85260	NA	Pradel LP, et al.
M2a	M2	GSM2263325	GSE85260	NA	Pradel LP, et al.
M2a	M2	GSM2263326	GSE85260	NA	Pradel LP, et al.
M2a	M2	GSM2263321	GSE85260	NA	Pradel LP, et al.
M2a	M2	GSM2263322	GSE85260	NA	Pradel LP, et al.
M2a	M2	GSM2263323	GSE85260	NA	Pradel LP, et al.
M2c	M2	GSM1429845	GSE59184	25143364	Montoya D
M2c	M2	GSM1429853	GSE59184	25143364	Montoya D
M2c	M2	GSM1429861	GSE59184	25143364	Montoya D
M2c	M2	GSM1429869	GSE59184	25143364	Montoya D
M2c	M2	GSM1068614	GSE43700	23449998	Montoya D, et al.
M2c	M2	GSM1068616	GSE43700	23449998	Montoya D, et al.
M2c	M2	GSM1068618	GSE43700	23449998	Montoya D, et al.
M2c	M2	GSM1068620	GSE43700	23449998	Montoya D, et al.
naive_CD4_T	CD4T	GSM972736	GSE39594	23878307	Martínez-Llordella M, et al.
naive_CD4_T	CD4T	GSM972737	GSE39594	23878307	Martínez-Llordella M, et al.
naive_CD4_T	CD4T	GSM972738	GSE39594	23878307	Martínez-Llordella M, et al.
naive_CD4_T	CD4T	GSM972739	GSE39594	23878307	Martínez-Llordella M, et al.
naive_CD4_T	CD4T	GSM972740	GSE39594	23878307	Martínez-Llordella M, et al.
naive_CD4_T	CD4T	GSM972741	GSE39594	23878307	Martínez-Llordella M, et al.
naive_CD4_T	CD4T	GSM972742	GSE39594	23878307	Martínez-Llordella M, et al.
naive_CD4_T	CD4T	GSM972743	GSE39594	23878307	Martínez-Llordella M, et al.
naive_CD4_T	CD4T	GSM972744	GSE39594	23878307	Martínez-Llordella M, et al.
naive_CD4_T	CD4T	GSM972745	GSE39594	23878307	Martínez-Llordella M, et al.
naive_CD8_T	CD8T	GSM837584	GSE26347	29236685	Akondy RS, et al.
naive_CD8_T	CD8T	GSM837585	GSE26347	29236685	Akondy RS, et al.
naive_CD8_T	CD8T	GSM837586	GSE26347	29236685	Akondy RS, et al.
naive_CD8_T	CD8T	GSM2461909	GSE93776	30013029	Tasaki S, et al.
naive_CD8_T	CD8T	GSM2461913	GSE93776	30013029	Tasaki S, et al.
naive_CD8_T	CD8T	GSM2461917	GSE93776	30013029	Tasaki S, et al.
naive_CD8_T	CD8T	GSM2461921	GSE93776	30013029	Tasaki S, et al.
naive_CD8_T	CD8T	GSM2461925	GSE93776	30013029	Tasaki S, et al.
naive_CD8_T	CD8T	GSM2461929	GSE93776	30013029	Tasaki S, et al.
naive_CD8_T	CD8T	GSM2461933	GSE93776	30013029	Tasaki S, et al.
naive_CD8_T	CD8T	GSM2461937	GSE93776	30013029	Tasaki S, et al.
naive_CD8_T	CD8T	GSM2461941	GSE93776	30013029	Tasaki S, et al.
naive_CD8_T	CD8T	GSM2461945	GSE93776	30013029	Tasaki S, et al.
naive_CD8_T	CD8T	GSM2461949	GSE93776	30013029	Tasaki S, et al.
naive_CD8_T	CD8T	GSM2461953	GSE93776	30013029	Tasaki S, et al.
NK_cell	CD8T	GSM198942	GSE8059	17623099	Dybkaer K, et al.
NK_cell	CD8T	GSM198943	GSE8059	17623099	Dybkaer K, et al.
NK_cell	CD8T	GSM198944	GSE8059	17623099	Dybkaer K, et al.
NK_cell	CD8T	GSM198945	GSE8059	17623099	Dybkaer K, et al.
NK_cell	CD8T	GSM687236	GSE27838	22419581	Garg TK, et al.
NK_cell	CD8T	GSM687237	GSE27838	22419581	Garg TK, et al.
NK_cell	CD8T	GSM687238	GSE27838	22419581	Garg TK, et al.
NK_cell	CD8T	GSM687239	GSE27838	22419581	Garg TK, et al.
NK_cell	CD8T	GSM687240	GSE27838	22419581	Garg TK, et al.
NK_cell	CD8T	GSM687241	GSE27838	22419581	Garg TK, et al.
NK_cell	CD8T	GSM687242	GSE27838	22419581	Garg TK, et al.
NK_cell	CD8T	GSM687243	GSE27838	22419581	Garg TK, et al.
Th1	Th	GSM1070753	GSE43769	22391114	Cousins DJ, et al.
Th1	Th	GSM1070757	GSE43769	22391114	Cousins DJ, et al.
Th1	Th	GSM1070761	GSE43769	22391114	Cousins DJ, et al.
Th1	Th	GSM1215107	GSE50175	24359430	Bernier A, et al.
Th1	Th	GSM1215109	GSE50175	24359430	Bernier A, et al.
Th1	Th	GSM1215111	GSE50175	24359430	Bernier A, et al.
Th1	Th	GSM1215113	GSE50175	24359430	Bernier A, et al.
Th2	Th	GSM1070755	GSE43769	22391114	Cousins DJ, et al.
Th2	Th	GSM1070759	GSE43769	22391114	Cousins DJ, et al.
Th2	Th	GSM1070763	GSE43769	22391114	Cousins DJ, et al.
Th2	Th	GSM1070756	GSE43769	22391114	Cousins DJ, et al.
Th2	Th	GSM1070760	GSE43769	22391114	Cousins DJ, et al.
Th2	Th	GSM1070764	GSE43769	22391114	Cousins DJ, et al.
Th2	Th	GSM1838553	GSE71566	26589177	Kanduri K, et al.
Th2	Th	GSM1838554	GSE71566	26589177	Kanduri K, et al.
Th2	Th	GSM1838555	GSE71566	26589177	Kanduri K, et al.
Treg	CD4T	GSM1831716	GSE71274	27312110	Dominguez-Vilar M
Treg	CD4T	GSM1831717	GSE71274	27312110	Dominguez-Vilar M
Treg	CD4T	GSM1831718	GSE71274	27312110	Dominguez-Vilar M
Treg	CD4T	GSM1831719	GSE71274	27312110	Dominguez-Vilar M
Treg	CD4T	GSM1831720	GSE71274	27312110	Dominguez-Vilar M
Treg	CD4T	GSM1831721	GSE71274	27312110	Dominguez-Vilar M
Treg	CD4T	GSM1831722	GSE71274	27312110	Dominguez-Vilar M
Treg	CD4T	GSM1831723	GSE71274	27312110	Dominguez-Vilar M
Treg	CD4T	GSM1831724	GSE71274	27312110	Dominguez-Vilar M
Treg	CD4T	GSM1831725	GSE71274	27312110	Dominguez-Vilar M
memory_CD8_Tcell	CD8T	GSM2460442	GSE93683	28522454	Tasaki S, et al.
memory_CD8_Tcell	CD8T	GSM2460443	GSE93683	28522454	Tasaki S, et al.
memory_CD8_Tcell	CD8T	GSM2460444	GSE93683	28522454	Tasaki S, et al.
memory_CD8_Tcell	CD8T	GSM2460445	GSE93683	28522454	Tasaki S, et al.
memory_CD8_Tcell	CD8T	GSM2460446	GSE93683	28522454	Tasaki S, et al.
memory_CD8_Tcell	CD8T	GSM2460448	GSE93683	28522454	Tasaki S, et al.
memory_CD8_Tcell	CD8T	GSM2460450	GSE93683	28522454	Tasaki S, et al.
memory_CD8_Tcell	CD8T	GSM2460451	GSE93683	28522454	Tasaki S, et al.
memory_CD8_Tcell	CD8T	GSM2460452	GSE93683	28522454	Tasaki S, et al.
memory_CD8_Tcell	CD8T	GSM2460454	GSE93683	28522454	Tasaki S, et al.
memory_CD8_Tcell	CD8T	GSM2460455	GSE93683	28522454	Tasaki S, et al.
memory_CD8_Tcell	CD8T	GSM2460456	GSE93683	28522454	Tasaki S, et al.
