# Supplementary material for: Deconvolution of bulk gene expression profiles reveals the association between immune cell polarization and the prognosis of hepatocellular carcinoma patients
Source: Cancer Med. 2023 Jun 27;12(14):15736–60. doi: 10.1002/cam4.6197 (PMC10417088; doi:10.1002/cam4.6197)
Supplement: Supplementary file 3 — Table S2. [file CAM4-12-15736-s004.xlsx]

## Sheet: supplementary Table 3
Table S2. NCBI GEO accession numbers of the two additional sets of CD8 T cell expression profiles used for benchmark
Subtype of CD8 T	Sample ID	GEO ID	PMID	Contributor (s) /Author (s)
Effector Memory CD8 T cells	GSM2257343	GSE85074	27617863	Boddupalli CS et al.
Effector Memory CD8 T cells	GSM2257344	GSE85074	27617863	Boddupalli CS et al.
Central Memory CD8 T cells	GSM2257345	GSE85074	27617863	Boddupalli CS et al.
PD-1 high CD8+ CD3+ T cells	GSM651416	GSE26495	21383243	Duraiswamy J et al.
PD-1 high CD8+ CD3+ T cells	GSM651417	GSE26495	21383243	Duraiswamy J et al.
PD-1 high CD8+ CD3+ T cells	GSM651418	GSE26495	21383243	Duraiswamy J et al.
PD-1 high CD8+ CD3+ T cells	GSM651419	GSE26495	21383243	Duraiswamy J et al.
PD-1 high CD8+ CD3+ T cells	GSM651420	GSE26495	21383243	Duraiswamy J et al.
PD-1 high CD8+ CD3+ T cells	GSM651422	GSE26495	21383243	Duraiswamy J et al.
PD-1 low CD8+ CD3+ T cells	GSM651423	GSE26495	21383243	Duraiswamy J et al.
PD-1 low CD8+ CD3+ T cells	GSM651425	GSE26495	21383243	Duraiswamy J et al.
PD-1 low CD8+ CD3+ T cells	GSM651426	GSE26495	21383243	Duraiswamy J et al.
PD-1 low CD8+ CD3+ T cells	GSM651427	GSE26495	21383243	Duraiswamy J et al.
PD-1 low CD8+ CD3+ T cells	GSM651429	GSE26495	21383243	Duraiswamy J et al.
PD-1 low CD8+ CD3+ T cells	GSM651430	GSE26495	21383243	Duraiswamy J et al.
