# Supplementary material for: Deconvolution of bulk gene expression profiles reveals the association between immune cell polarization and the prognosis of hepatocellular carcinoma patients
Source: Cancer Med. 2023 Jun 27;12(14):15736–60. doi: 10.1002/cam4.6197 (PMC10417088; doi:10.1002/cam4.6197)
Supplement: Supplementary file 4 — Table S3. [file CAM4-12-15736-s001.xlsx]

## Sheet: Table S2
Table S3. NCBI GEO accession numbers of HCC cell line expression profiles used in this study.
HCC cell line	Sample ID	GEO ID	PMID	Contributor (s) /Author (s)
Huh7	GSM1686563	GSE68927	26269178	Windisch MP, et al.
Huh7	GSM1686564	GSE68927	26269178	Windisch MP, et al.
Huh7	GSM1836644	GSE68927	26269178	Windisch MP, et al.
Huh7	GSM3083498	GSE112788	30598371	Shimada S, et al.
Huh7	GSM3083499	GSE112788	30598371	Shimada S, et al.
Huh7	GSM3678311	GSE128517	NA	Zhang X, et al.
Huh7	GSM3678310	GSE128517	NA	Zhang X, et al.
Huh7	GSM1940942	GSE75024	30760754	Kant R, et al.
Huh7	GSM1940943	GSE75024	30760754	Kant R, et al.
Huh7	GSM1940944	GSE75024	30760754	Kant R, et al.
HepG2	GSM3083490	GSE112788	30598371	Shimada S, et al.
HepG2	GSM3083491	GSE112788	30598371	Shimada S, et al.
HepG2	GSM2075240	GSE78736	29538454	Sekhar V, et al.
HepG2	GSM2075241	GSE78736	29538454	Sekhar V, et al.
HepG2	GSM2649452	GSE99663	30735121	Xu H, et al.
HepG2	GSM2649453	GSE99663	30735121	Xu H, et al.
HepG2	GSM2940365	GSE109358	34433556	Li P, et al.
HepG2	GSM2940366	GSE109358	34433556	Li P, et al.
HepG2	GSM2940367	GSE109358	34433556	Li P, et al.
