# Supplementary material for: Deconvolution of bulk gene expression profiles reveals the association between immune cell polarization and the prognosis of hepatocellular carcinoma patients
Source: Cancer Med. 2023 Jun 27;12(14):15736–60. doi: 10.1002/cam4.6197 (PMC10417088; doi:10.1002/cam4.6197)
Supplement: Supplementary file 5 — Table S4A–C. [file CAM4-12-15736-s003.xlsx]

## Sheet: (A) Microarray
Table S4A. The mapping of the cell types of NCBI GEO GSE107990 to those of LM22 (CIBERSORT), quanTIseq, and the RefGES used in this study
	T CD4	T CD8	Monocytes	DCs mDCs pDCs	NK	T cells	B Memory	B Naive	Plasmablasts
CIBERSORTx	T.cells.regulatory..Tregs. T.cells.CD4.naïve	T.cells.CD8	Monocytes Macrophages.M0 Macrophages.M1 Macrophages.M2	Dendritic cells resting Dendritic cells activated	NK cells resting NK cells activated	X	B.cell.memory	B.cells.naive	Plasma.cells
quanTIseq	T.cells.CD4s	T.cells.CD8	Monocytes	Dendritic.cells	NK.cells	X	X	B.cells	X
Our method	naive_CD4_T Treg Th1 Th2	naive_CD8_T memory_CD8_Tcell	M1_IFNg_TNF M1_IFNg M1_LPS M2_IL4_Dex M2a M2c	DC cells	NK cells	X	B_memory	B_naive	X

## Sheet: (B) RNA-seq
Table S4B. The mapping of the cell types of NCBI GEO GSE107572 to those of LM22 (CIBERSORT), quanTIseq, and the RefGES used in this study
	NK	B.cells	DC	Treg	monocyte	neutrophils	CD8T	CD4T
CIBERSORTx	NK cells resting NK cells activated	B.vaive	Dendritic cells resting Dendritic cells activated	T.cells.regulatory..Tregs.	monocyte	X	T.cells.CD8	T.cells.CD4.naïve
quanTIseq	NK.cells	B.cells	Dendritic.cells	Tregs	Monocytes	X	T.cells.CD8	T.cells.CD4
Our method	NK_cell	B_naive	DC_cell	Treg	M1_IFNg_TNF M1_IFNg M1_LPS M2_IL4_Dex M2a M2c	X	naive_CD8_T memory_CD8_Tcell	naive_CD4_T Th1 Th2

## Sheet: (C) Simulated
Table S4C. The mapping of the cell types of simulated HCC to those of LM22 (CIBERSORT) and quanTIseq.
	B_memory	B_naive	DC_cell	M1_IFNg_TNF M1_IFNg M1_LPS	M2_IL4_Dex M2a M2c	NK_cell	Treg	naive_CD4_T	naive_CD8_T
CIBERSORTx	B.cells.memory	B.cells.naive	Dendritic cells resting Dendritic cells activated	Macrophages.M1	Macrophages.M2	NK cells resting NK cells activated	T.cells.regulatory..Tregs.	T.cells.CD4.naive	T.cells.CD8
quanTIseq	X	B.cells	Dendritic.cells	Macrophages.M1	Macrophages.M2	NK.cells	Tregs	T.cells.CD4	T.cells.CD8
