# Supplementary material for: Deconvolution of bulk gene expression profiles reveals the association between immune cell polarization and the prognosis of hepatocellular carcinoma patients
Source: Cancer Med. 2023 Jun 27;12(14):15736–60. doi: 10.1002/cam4.6197 (PMC10417088; doi:10.1002/cam4.6197)
Supplement: Supplementary file 6 — Table S5. [file CAM4-12-15736-s002.xlsx]

## Sheet: supplementary Table 3
Table S5. The reference gene expression signature (refGES) estabilshed in this study
Genes	B_memory	B_naive	DC_cell	HCC_cell_lines	M1_IFNg	M1_IFNg_TNF	M1_LPS	M2_IL4_Dex	M2a	M2c	naive_CD4_T	naive_CD8_T	NK_cell	Th1	Th2	Treg	memory_CD8_Tcell
RAI1	7.05021	6.19243	8.89312	9.37888	8.70915	6.933	7.63325	8.6169	8.37297	8.64807	8.84046	7.53367	9.07993	8.18341	9.53095	4.43819	7.30835
ZNF697	7.92724	3.55844	8.62618	7.57255	9.66425	8.9455	10.201	9.45835	10.1573	7.18455	5.15465	3.51527	4.61089	4.35438	8.52908	4.00783	3.60815
CNKSR2	4.39104	8.42371	3.1983	4.17577	2.93623	3.24052	3.25979	2.81203	2.78835	3.42168	7.51689	5.29771	3.5996	5.03559	6.98115	4.38804	3.09064
PTBP2	6.55944	9.51212	6.88557	8.03487	4.51236	4.93228	6.04294	7.13986	6.03883	7.37088	8.56346	7.41263	7.92401	7.3394	8.43662	5.50124	7.95917
B3GNT5	3.73479	4.1741	10.7743	6.88243	8.32489	8.98233	10.7731	9.84856	9.86091	9.52524	4.48751	3.60998	6.27871	3.80278	10.466	8.89465	4.25768
ADGRA3	3.12524	3.38293	3.48017	9.2015	3.77453	3.52468	5.17873	4.48462	3.86824	3.33229	5.81311	3.30162	5.68787	4.52424	8.82211	3.83952	2.90296
PAXBP1	7.02739	8.67382	8.31421	9.19811	7.0243	6.68543	7.61856	9.46935	8.00264	9.06121	9.78944	7.47201	8.89316	9.28067	10.3279	7.00587	7.45436
SLC8A1	3.25914	3.67625	7.22798	3.33461	10.4119	7.301	9.95571	5.80327	8.81022	10.6486	3.59158	3.11354	3.80031	3.18077	5.51878	3.20993	2.86948
LTB	9.61989	11.2758	6.43892	6.25286	8.15637	6.2215	7.80341	6.32376	6.08276	7.73681	12.4224	11.1774	9.37308	12.3461	7.62043	9.63564	9.77135
SNAI3	4.74904	4.30205	6.19155	4.37737	6.85882	5.92483	5.58807	8.07182	8.48313	5.12778	4.49592	4.42907	6.41228	5.9621	4.50158	4.82676	4.99808
NCALD	4.6889	3.58573	4.14568	4.75064	4.47083	5.00214	4.14381	3.96762	4.59862	4.45231	5.0641	5.66822	8.55775	9.37291	5.44942	4.07252	7.21122
PAFAH1B1	11.5834	10.0944	9.99804	8.93265	9.376	9.98316	9.89742	9.17242	9.0636	10.1204	8.17899	11.1162	8.86838	10.0536	9.14375	11.0639	11.32
SH3BP5	11.1161	11.2022	9.78755	6.53136	11.3438	11.4456	11.5706	10.0845	11.2581	8.988	9.54447	10.0838	11.1323	10.4604	7.42017	9.4536	10.876
CTSH	11.7814	9.51097	11.6495	8.43075	12.1065	12.582	11.9295	12.35	12.0881	12.0717	5.04591	6.93591	6.13957	9.21605	5.54682	5.84267	7.41542
SELL	10.115	11.3575	5.87746	3.84817	7.15002	6.46124	5.56083	4.86128	4.60361	8.25025	12.3238	11.4752	11.5734	11.6264	8.6554	9.32563	9.61165
PTPN14	3.65133	3.50953	3.93234	8.76066	4.0609	4.75582	3.67019	3.73869	3.79693	3.78994	4.74246	4.37962	5.10356	5.97049	11.3776	3.48324	3.56631
CD27	9.11291	5.83138	5.87596	5.48599	7.09996	6.20369	6.20926	6.17987	6.19582	6.99749	10.879	9.86178	6.85198	10.3797	7.77565	9.62948	8.91531
TXK	3.52096	4.47645	4.9782	3.51085	4.9675	4.04723	4.04745	4.67942	3.86771	6.08965	10.3175	9.8035	10.4051	7.54164	3.99484	4.31712	5.49222
MUC1	8.16306	6.27588	7.85655	6.42661	7.72036	8.53007	6.331	7.33986	6.55831	8.00388	6.54584	7.02948	6.44638	8.32362	7.29714	6.33876	6.8345
FLOT1	10.0775	8.42104	9.47173	10.3932	9.27213	11.3251	8.99606	10.4601	9.08611	11.3642	9.00928	9.39533	9.69914	10.7993	8.22734	8.45443	9.81772
ENPP2	4.84753	4.99256	7.00111	5.96986	8.89306	5.16967	5.88241	6.86937	7.42341	12.8939	5.12824	3.9732	4.05245	7.01834	3.07329	3.34505	2.64428
GATA3	4.21123	4.43547	5.93602	6.02589	6.37898	5.86061	5.10212	4.35324	4.5844	5.6956	10.4657	8.06744	11.4625	11.3889	12.7459	9.45133	9.95121
PLA2G4A	3.47075	3.00794	5.91739	3.21289	8.83704	8.37633	8.66246	7.25094	7.39878	8.54392	2.76006	2.95232	3.4901	3.13731	9.55396	3.43949	2.89211
SBNO1	7.42459	10.4565	8.206	8.53878	6.19186	6.762	6.75751	8.48521	8.01937	8.77537	9.12918	7.84641	8.39147	7.90626	8.85507	7.20198	7.46497
TRPS1	5.50636	6.5971	7.28382	4.47359	7.44621	6.64748	6.63472	8.77267	7.42339	8.52848	7.53509	5.51477	7.20356	7.31184	5.04936	5.77571	5.88279
FBXO2	6.36833	5.85988	5.49159	7.36253	6.25268	5.86236	5.46984	6.10643	5.76998	6.02102	5.93545	6.4842	6.19073	6.54064	5.67078	6.05616	6.50128
PDE7B	3.22375	6.20829	4.80531	4.33153	3.97173	4.20082	4.2662	3.98738	4.38899	4.58267	5.75793	3.12916	4.56474	4.39671	9.58342	3.88568	2.89734
AHI1	5.44109	8.9036	7.27303	7.37791	6.5305	5.78545	7.61227	6.60336	6.52407	6.23585	6.68877	6.25873	6.20665	8.03303	10.6301	5.04733	6.23643
ABHD6	7.30655	7.18762	9.6878	7.04	7.70432	4.85611	9.02555	8.47695	9.56674	7.77984	5.26689	5.18608	6.03133	6.28142	8.75659	6.60768	5.7916
CEP85L	7.44308	10.0973	6.53447	6.36098	6.60968	5.57268	8.86947	6.75408	7.5961	9.40362	10.8771	9.40551	10.2362	9.05346	10.2571	6.55869	9.55573
GATA3-AS1	3.4701	3.16594	3.45837	3.36799	3.43713	3.26807	3.39733	3.26743	3.19243	3.22142	2.86934	3.54963	3.03844	3.24588	6.93534	4.77443	3.35455
SH2D1B	3.10471	3.25596	4.04679	3.30496	3.64422	3.70584	3.62729	3.2935	3.60492	3.83488	4.287	2.96659	11.8218	3.29844	7.40268	3.57149	2.99574
CD8B	4.1823	4.27396	5.55066	5.55295	5.78546	6.09406	5.85167	5.53066	5.80823	5.55602	6.14473	11.149	6.11155	5.78779	5.58832	5.29425	9.77434
ND6	13.6924	12.9636	8.5973	8.75819	8.64399	7.39943	8.34354	7.3778	8.05661	8.3688	8.91975	13.2737	8.10389	7.7745	8.74706	10.9643	13.3174
CELF1	11.2353	10.1348	6.83397	8.19383	7.16916	7.2679	7.14993	6.43976	6.16431	6.71103	6.30213	12.2324	6.31201	6.86468	7.23344	11.3218	12.1233
IGFBP7	5.82658	5.34618	7.10993	8.14609	7.42688	7.28235	7.24979	8.18918	8.0754	8.79033	6.37894	5.71093	10.5629	6.20144	5.98876	5.83229	5.65832
FAM217A	5.38155	5.28178	2.8987	2.92964	3.20431	3.255	3.07261	2.9154	3.14918	2.92308	3.34996	7.36862	3.22455	2.93084	3.07369	6.38871	7.6215
MLLT10	8.71297	6.15406	5.03102	4.25177	4.3918	4.52005	4.92776	4.74433	4.62366	5.14626	4.60476	8.67244	4.01027	4.2228	4.35934	9.33865	9.84593
AHNAK	10.8999	6.20489	5.35625	5.00318	6.59232	5.98471	4.94914	5.8293	5.43888	5.3911	5.35067	10.4025	5.89469	5.02004	5.16304	8.21127	12.3722
HOPX	6.475	8.29071	9.92272	4.39647	6.36988	6.13747	6.79532	5.61153	8.26405	5.80533	5.1452	3.6701	12.9001	12.2106	9.53693	5.74589	9.67356
C16orf72	9.4081	5.91402	4.26745	4.29179	4.40999	4.22055	4.45301	3.82965	3.98552	4.25842	3.86775	9.73254	4.16534	4.22204	4.17626	10.8474	9.99128
RPLP2	13.1116	13.7315	6.37827	6.38898	6.13162	5.95962	6.75174	6.53869	6.74501	7.32103	8.52115	14.0568	5.50895	6.12025	6.01296	13.7828	14.0586
VAMP2	9.95426	9.88745	5.82366	5.77392	6.2257	7.0753	6.18219	7.24714	5.22681	7.98521	7.44283	11.4868	7.4767	6.99057	7.73059	9.83779	11.4925
ATXN2L	9.27997	5.21172	3.33235	3.37467	2.99412	3.03061	3.24177	2.9645	3.15748	2.92432	3.11443	10.2053	3.23443	3.27026	3.38531	9.96072	10.0401
RPS19	13.2277	13.6926	6.95726	6.83046	7.19016	6.88754	7.35221	7.16577	7.04376	8.35363	8.94502	13.2042	6.42191	6.94071	6.46724	13.2957	13.2483
EEF1D	13.6529	13.1109	5.27421	5.68781	5.50863	5.49688	5.62807	6.066	4.97731	7.80548	8.99645	13.4371	6.0472	5.39599	5.91123	13.3953	13.4154
CCL4	9.62607	5.70878	9.90816	5.35933	10.1418	14.3884	14.4123	8.30398	12.2137	9.72224	7.09058	5.18608	12.3149	12.3722	12.1079	9.56146	10.7393
MAP3K8	7.67834	9.24543	9.75734	6.34275	7.04589	10.0364	11.6507	10.3537	7.11427	10.518	4.36342	3.10148	10.8689	8.65736	8.13873	7.47901	7.13583
H4C5	13.3764	6.7622	5.6213	5.8522	5.12778	5.36184	5.2322	5.09608	4.95771	5.92008	5.29718	12.7549	5.37634	5.61518	5.49746	11.4668	12.2222
MAX	10.5966	7.83464	6.55633	6.77997	8.86063	7.04967	7.5022	7.93812	6.93937	7.35962	6.4876	11.8145	7.82659	7.94224	7.58525	12.1615	11.4654
BOLA2	10.9575	10.6136	5.13454	5.10331	4.65621	3.89438	5.8676	4.63339	4.67044	6.11362	6.36441	11.275	5.32645	5.21196	5.45989	11.7465	11.3248
LOC100288069	9.19117	7.51245	5.7355	5.73738	6.6171	6.08775	5.71244	5.28303	5.50019	5.57463	5.33979	10.6742	5.68615	5.62211	5.37788	7.97052	10.4093
FAM102A	8.16172	5.79624	4.99958	4.36635	5.26785	4.45101	5.28175	4.85473	5.46274	4.569	3.7663	10.9072	3.82912	4.49592	4.53064	9.09928	8.71239
NKG7	6.38769	4.72511	4.59763	4.14759	6.68508	8.51009	6.00135	4.7866	5.3753	5.68727	4.80185	6.43128	12.9997	10.6814	10.6066	6.59632	13.0207
H3C11	10.5414	4.62199	3.81172	3.88607	3.89886	4.0832	3.73528	3.68661	3.67355	3.83559	3.34645	9.96938	3.44322	4.5153	4.07281	9.49305	10.1685
POLR2J4	10.0328	7.51145	6.27103	5.93915	6.03954	6.60659	5.87626	5.946	6.17661	6.50617	6.04711	11.2607	6.35905	6.08869	6.53329	8.15748	11.4938
PRDM1	10.1894	4.96786	7.08457	6.05029	7.22369	8.89456	7.30743	6.76986	6.56548	7.08258	5.93049	5.22349	7.57519	7.76571	8.20347	11.5761	10.4269
C7orf26	7.54725	6.12953	3.95283	3.83157	4.04481	4.22283	3.96779	3.75329	4.3697	3.91259	4.0046	9.31751	4.09344	3.99244	3.79489	9.88778	9.34161
CCNK	10.517	7.55594	5.30448	5.10046	5.35806	5.1165	5.18254	4.85859	5.06682	5.05974	4.84203	10.6252	5.07938	4.72908	4.68368	11.2407	11.0292
C1orf56	9.42859	6.95895	4.74088	4.27343	4.48239	4.55987	4.60184	4.24256	4.18817	4.48447	4.56767	10.562	4.39462	4.22935	4.1529	8.15515	10.2826
TMEFF2	13.9519	13.1516	7.22185	6.22678	5.31761	6.52185	8.03604	6.96429	6.96168	8.95442	9.81087	14.0627	6.40459	6.30337	7.00869	14.0338	14.1435
ANKRD19P	10.6758	10.9623	6.40034	6.42414	6.2683	6.33704	6.67266	6.26572	6.63625	6.90855	6.72414	11.1747	6.41497	6.22368	5.9291	10.8891	10.8874
DEFB106A	4.03753	4.13623	7.30859	6.39232	7.12929	8.4103	7.28308	6.62094	7.33531	7.05206	9.20137	4.77576	7.64049	5.94678	6.17372	4.91248	4.40012
NIPA1	9.57932	5.59956	5.96502	5.97861	5.2144	5.60407	6.10695	5.68644	5.62416	5.11286	4.53195	7.62093	4.93682	5.98345	5.83872	12.3185	8.07601
CACNG6	3.29771	3.24574	7.1558	6.53136	7.19035	8.1391	6.70959	6.69336	7.39201	6.85686	7.83586	3.59784	7.12131	6.50807	6.1109	3.80926	3.42504
RUFY2	10.2818	9.00526	5.47256	5.67021	4.27008	3.99396	5.43481	4.59332	4.50622	5.728	6.2096	10.0933	5.30513	4.67212	5.18883	10.1035	9.79942
UHRF1BP1L	7.46461	5.92685	4.60112	5.21557	5.38254	4.72905	5.53934	4.8663	4.69279	4.83777	3.4325	6.96395	4.71384	5.1925	4.95577	10.6749	8.01225
SLC16A1	8.39712	5.19085	4.81309	7.24536	7.09518	5.25636	5.75309	5.49812	5.40279	4.82516	5.57983	7.06659	5.60734	6.4389	6.07476	12.2464	7.7037
TXLNG	8.01881	7.4247	4.80502	6.79057	4.8816	4.75039	4.80779	5.14001	4.76719	4.76083	4.63141	8.99943	5.42621	5.4712	5.46946	10.8163	9.04529
ARID5B	9.23743	5.08956	4.50134	4.20623	4.53521	5.02088	4.12488	4.82986	4.52461	4.00593	4.30259	6.48756	4.2694	4.32424	4.34316	11.3328	8.80235
PCNX4	6.61986	5.51961	4.25041	4.34585	4.57749	4.05858	5.18419	4.22993	5.07117	4.10829	3.60196	8.73578	3.95976	4.55448	4.6606	10.5675	8.6294
MAF	4.30691	4.52092	7.62655	3.95035	8.1372	3.29686	7.22729	7.16745	8.08966	9.63216	3.21914	4.06703	7.03629	7.51976	7.36742	11.3707	10.9478
RAB7A	11.6614	8.0146	6.34411	5.97796	7.2412	6.97422	6.62438	6.53649	6.55052	6.74518	6.59982	10.687	5.77902	5.64787	5.70273	11.9528	10.597
ARHGDIA	9.87318	6.45574	6.63877	6.47511	7.68144	7.24887	6.59222	6.22496	6.56091	7.44592	3.63211	10.0724	7.26317	6.17616	6.72496	12.2204	10.7764
PRNP	7.12557	5.51591	7.18333	7.80863	8.41666	8.05356	8.82706	9.32709	8.10496	7.66136	6.50155	7.69164	7.92613	7.57227	8.39761	12.1401	8.27034
AZIN1	9.52694	7.25645	5.69718	6.07314	6.34468	5.8839	6.24876	5.33781	5.5829	5.18682	4.7467	9.27823	5.11842	6.76076	6.18016	10.5621	9.377
DHX9	10.8471	8.55065	5.08774	6.7295	6.70161	5.19373	4.82252	4.94327	4.37649	5.97371	3.89753	11.0202	5.84894	6.0224	5.64389	11.942	11.0991
OTUD4	8.91683	6.49021	4.69857	4.8595	5.65861	4.7284	5.72482	4.53631	4.35134	3.65638	4.22656	9.10296	5.12383	4.75199	4.85975	11.6346	9.04004
IRF4	11.8367	6.12599	6.15894	4.94348	5.65158	6.04113	5.29882	5.51407	5.6306	5.07625	5.37997	5.65148	5.44655	6.19648	7.00292	13.2154	7.46415
RAB35	8.91988	5.38184	6.17989	5.63021	6.99211	6.3433	6.15933	5.90249	5.95368	6.28974	4.31311	7.71292	6.17316	5.68378	6.61266	10.6918	8.82091
NCOA2	8.65542	7.41916	4.16832	5.47026	6.28289	5.02222	4.95548	5.19865	5.0393	5.02656	4.50153	9.04533	5.57309	6.15598	5.91473	12.3003	9.72838
LSM12	9.4651	6.8737	7.65543	8.51808	7.09358	6.4611	7.82916	7.15101	7.2569	7.34993	5.40184	8.59821	7.2902	7.98766	7.8154	11.2026	9.23031
SENP5	9.51831	7.04856	7.43522	6.65517	6.72135	6.23514	8.21444	6.15692	6.78275	6.44631	4.48917	9.54153	5.91641	7.01933	6.60606	10.368	9.66097
PHLDA1	6.07357	4.86688	6.70459	7.53393	7.37562	6.16547	7.3476	6.10428	6.39808	5.81142	4.60296	5.82383	5.61897	7.43165	7.52076	13.241	8.04143
PRDM8	6.09043	5.37828	5.19274	5.24963	5.23842	5.56846	5.43272	4.99588	5.66548	5.31486	5.32534	6.10956	5.14025	5.24133	5.30051	12.2014	7.36503
SLC12A6	9.82168	7.75123	5.81734	5.45385	7.69254	6.62654	7.40196	6.26012	6.5055	6.1052	5.2159	10.3256	5.18911	6.36443	6.81106	11.13	9.22745
CTLA4	5.83105	5.00168	5.79187	5.78674	5.8857	6.55355	5.88331	5.67006	5.9768	5.95068	6.81175	7.15297	5.75346	6.27644	6.29389	12.9311	7.89909
TRAPPC9	7.50837	6.38577	6.51722	6.14229	6.96099	6.2031	6.76262	6.48046	7.05387	5.98314	4.62555	7.92554	5.2977	6.05092	6.01524	7.96752	7.78404
SCARNA2	7.31191	5.03876	5.07886	5.07942	5.78332	5.47238	4.93473	5.06081	5.0077	5.47344	5.60413	10.5684	4.9609	5.48378	5.37647	11.8813	9.78302
ZFC3H1	8.69087	11.7261	8.87281	8.27802	7.75712	7.89155	8.04908	9.48617	7.84708	9.52513	10.1506	9.47757	8.46147	9.34218	9.95994	7.47274	9.15677
CEMIP	3.66046	3.61181	5.19139	5.94075	4.13985	9.44144	3.98093	3.39837	3.88132	11.6003	4.69596	3.69458	4.03093	3.70011	3.779	3.94894	3.84855
UBA1	11.7521	10.8107	9.51663	10.5894	10.5185	11.1926	8.31152	11.113	8.44489	10.9256	9.48497	11.2311	9.5965	10.9046	11.1146	12.2986	11.5252
ALOX15B	4.0682	3.55075	10.0999	4.17373	6.10852	7.35245	5.92939	10.6463	7.55301	4.07557	4.3992	4.12307	4.08856	4.6052	4.29186	4.30709	4.00098
SPEN	9.0775	10.874	9.38363	8.63416	8.34509	9.36295	8.0447	9.64554	8.1334	10.1435	9.59608	8.86682	9.44483	8.9849	9.43162	8.57325	9.34504
CX3CR1	2.82981	3.09942	3.2669	3.30505	4.41328	4.1645	5.10003	3.4004	3.59658	12.1069	4.72112	2.86287	12.378	8.05738	3.94635	3.77487	8.8906
DDX39B	10.9463	12.3175	8.15403	11.2967	10.3863	10.789	8.24693	11.0915	8.32916	10.7658	11.3703	11.7471	9.90106	11.6684	11.9055	10.3731	11.7402
SCD	10.7276	7.33688	11.9375	11.9416	11.3941	7.99394	12.0916	12.7283	12.9416	8.57565	5.46808	5.3757	6.76925	10.3354	10.601	4.48284	5.60482
ARNT2	4.39743	4.04739	4.6198	4.82836	4.4734	9.73633	4.55868	4.224	4.57292	11.401	4.49845	4.5177	4.23481	4.31343	4.17303	4.89422	4.27271
CXCL1	3.80224	3.67596	5.31512	4.89278	4.52594	12.6887	12.7549	3.99164	4.22914	10.2172	4.5873	3.72559	4.33956	3.96602	3.84373	4.03658	3.60607
ADA	7.35177	6.7429	11.5719	7.45431	6.75474	11.8835	10.1185	9.31423	6.76547	12.9172	9.20475	6.84766	9.76815	9.97469	8.72331	3.98298	8.26297
LTBP2	5.33527	4.91724	5.98427	5.57884	6.05417	6.17751	5.75608	5.86326	5.73557	10.2281	5.03398	5.4906	5.86105	5.62914	5.01398	5.51359	5.30289
SRPX	3.05756	3.16049	3.52669	3.90683	3.80917	3.70332	4.4999	10.3044	5.6489	3.70662	3.93864	3.2459	3.67374	3.37741	3.21765	3.36328	3.02637
S100A12	3.29361	3.34672	4.03661	3.77601	4.38685	10.639	4.16361	4.23926	4.0382	12.2228	4.01218	3.52124	3.89355	3.80655	3.76945	3.82381	3.39197
ADORA3	3.3709	3.10569	4.65854	3.27693	4.45479	4.08251	6.50342	12.192	5.03362	7.86362	3.93361	3.54599	3.63889	3.53412	3.29828	3.90786	3.32323
CCR2	8.02475	3.47036	4.45968	4.16657	4.80461	5.94639	4.29774	3.81666	4.65065	11.7503	4.88993	4.00468	5.51175	9.50343	4.55352	4.9256	4.23627
TSC22D3	8.06038	13.0187	8.64088	7.58684	8.70829	8.51978	7.09374	12.2402	8.7963	10.8969	11.7203	12.0651	12.5626	9.06313	8.41504	9.71526	12.3205
ADGRE1	3.88605	3.94614	4.62088	4.30364	4.96189	9.85811	5.48358	4.81436	4.58944	10.1061	6.61632	4.95482	4.83563	6.72402	5.01635	4.91033	3.9871
CASP5	4.15542	4.11846	4.33443	4.63775	5.38045	7.97501	5.89898	4.74291	4.58271	9.88289	4.85651	4.26845	4.55986	4.39223	4.36911	4.48701	4.05779
ST7	6.18427	4.13005	7.80953	7.23329	7.60767	4.60765	8.3513	7.80585	8.61492	4.7196	3.57271	3.89049	5.79014	6.73556	6.74671	4.67655	5.67351
FGR	7.08851	9.81056	10.9311	4.67748	11.8328	11.8821	12.042	12.2409	12.2408	9.9673	6.59028	3.30352	11.3076	5.95317	5.34588	3.81978	10.4778
VAT1	8.06686	7.75245	11.3302	9.66194	11.1942	9.37829	10.9866	11.9848	11.5148	8.94605	8.63966	6.96431	8.42379	8.01231	7.72388	6.41936	7.72443
BANF1	9.77259	9.64622	7.52137	10.3821	10.482	9.50772	7.84402	10.3917	7.97005	9.70411	9.47304	9.50461	8.97266	10.5334	10.528	10.7877	9.1075
YWHAE	12.5112	10.8583	8.67129	10.3701	9.79176	10.6969	9.27631	10.5233	8.39492	10.2431	9.0861	10.9486	7.43606	10.411	10.5486	12.1831	10.7793
PGA3	4.53756	4.32793	4.90843	4.89175	5.15	5.20199	5.10904	4.8806	5.15396	9.17956	4.81615	4.87201	4.52387	4.93506	4.83607	5.18413	4.8894
HMGN5	6.75356	4.85953	5.69038	4.40286	5.1726	4.29011	7.0146	6.0465	6.6848	11.5194	5.61623	4.86899	5.86938	6.68042	6.56761	4.5625	4.46696
WASF2	9.42801	8.85945	8.56642	7.18055	6.70747	6.43697	8.95876	5.61355	10.2583	8.11835	5.42624	10.8857	10.1891	5.53897	6.17724	10.6597	11.1549
CD163L1	4.64124	4.57939	5.03371	5.08592	5.60141	5.79691	6.13858	5.44602	5.35496	10.8538	4.98663	4.59186	4.72443	5.12311	4.78341	4.79221	4.29669
VSIR	8.00132	7.24521	7.07759	5.10808	7.14382	5.51295	5.79312	5.37291	5.70515	9.9717	7.35049	9.89519	7.88559	6.41648	7.23278	10.254	9.56175
LOC100287497	7.16858	8.59145	3.42025	5.05047	3.82211	4.51975	2.967	7.01075	3.05927	5.94628	5.6403	7.89792	4.96945	5.58636	5.99459	5.5165	8.05635
C3orf70	3.16622	3.01284	3.20664	5.70018	3.06377	3.69579	3.59397	3.13358	3.51774	10.5752	3.88551	3.07799	3.60342	3.2299	3.18873	3.2409	2.98036
A2M	5.32704	4.41619	12.9333	11.7886	13.5638	5.40316	12.7017	10.4974	12.9149	7.04517	5.10693	6.04839	4.53113	4.81201	4.36596	5.08897	9.64871
ITGB8	2.58758	2.66508	10.9533	3.23725	2.95659	11.198	9.37738	2.65522	8.84748	4.0204	2.2909	2.40819	2.9045	2.35685	2.65519	2.67391	2.2903
SPARC	4.52	4.16236	10.6528	5.29453	11.5328	4.19713	10.404	6.19893	10.505	4.21676	2.98233	3.82585	3.99936	3.32716	3.38228	4.19011	3.71173
PKM	11.2609	8.95803	9.40849	11.2515	12.5249	12.6814	9.59446	11.5358	9.56881	10.8089	7.30746	9.05688	7.48217	12.2793	11.0298	12.2809	8.93612
NFKBIA	10.1697	11.6334	12.8196	10.5859	10.4921	14.0565	13.4145	12.2748	11.2881	11.6238	11.0345	10.6055	12.4454	11.9809	11.5477	12.2122	11.0976
PSME2	13.1796	11.409	12.2755	11.5247	13.1125	13.1417	11.5581	9.88925	11.1139	9.9486	10.832	11.7847	11.6477	12.3799	11.8232	11.7274	11.7458
CDK2AP1	8.89016	9.21016	11.4421	11.682	11.1576	7.63256	11.4367	10.4608	11.3552	10.8725	7.3044	6.38781	9.28181	10.2027	10.8923	7.50733	7.96982
DHRS3	5.82238	3.91524	8.70563	8.47424	9.2773	5.8241	9.69847	9.09263	9.13503	5.42964	8.84544	8.36337	9.26123	8.76857	8.61687	7.43802	7.81686
PRKACB	9.17836	10.5079	7.63501	9.03216	11.2951	5.36262	11.3222	10.5815	11.2903	8.55573	11.4771	10.6554	11.9303	10.1957	10.4935	8.73529	10.6983
IVD	7.31691	7.16276	7.1939	7.95632	8.87064	5.00958	7.61001	7.98163	7.36655	5.98012	6.76071	7.33402	6.42424	7.66661	8.11799	6.43743	7.27743
PBX3	8.57007	8.71011	8.80266	7.98859	9.30752	6.03426	10.7147	9.66178	10.445	9.11618	9.01261	8.25869	8.16134	7.18447	8.04805	6.39823	7.62356
IL2RG	10.6865	10.9202	8.12659	5.39274	11.3454	11.5644	7.47581	8.42927	7.92707	8.95774	10.328	11.7844	10.6108	12.1592	11.9603	12.8831	12.3657
TYMP	5.13765	4.72793	9.73246	6.61959	10.9806	11.9124	8.22928	9.29678	8.37441	10.7974	5.20094	5.62692	6.11125	7.53637	6.38748	6.65854	5.45013
IL1B	4.58976	4.36235	9.48182	5.89869	7.86353	14.2969	13.6736	6.53479	7.14046	10.4955	6.43823	4.49649	6.97171	5.95033	5.86089	5.23658	4.41158
CSF2RB	10.6783	8.82695	11.2728	3.59157	12.0216	12.8842	9.26268	9.81244	11.0426	11.8223	5.41158	3.11742	8.35757	7.30231	8.42414	6.77638	2.98292
KITLG	2.48809	2.42914	3.21949	9.02535	3.58055	4.53318	9.88259	3.8677	4.76403	3.97005	3.77965	2.57803	3.51447	3.22459	4.16865	2.70675	2.52398
ACOT7	7.85172	5.66505	10.3021	9.45642	10.7694	5.62325	9.10367	6.95322	11.0591	5.93073	5.93297	5.91642	7.87962	10.2011	9.10684	6.78665	6.65184
IFNB1	3.63322	3.57813	3.97172	3.95114	4.0721	4.69673	10.0832	4.05627	4.58053	3.68915	3.83185	3.60547	3.85668	4.0431	3.82021	4.30598	3.64512
NCAPH	8.06988	3.69181	5.78663	9.20192	11.7883	5.90944	9.66315	5.81959	11.296	5.47108	5.51151	3.65478	5.12303	9.99004	9.24344	4.69841	4.59383
GCSH	8.6924	5.86256	7.21312	11.2629	8.64779	4.53253	9.50275	8.14985	9.37374	6.5066	7.20749	7.12949	7.9653	8.80478	7.88579	5.4726	6.60679
OSR2	4.47277	4.76914	3.90953	5.96716	3.94741	4.54387	8.11899	3.89438	4.09734	4.16925	4.34968	5.01752	4.11272	3.84058	4.00358	5.09464	4.53366
CNIH3	3.34128	3.5907	7.5725	3.42932	8.92571	3.36867	8.79702	3.80358	8.71275	3.26935	3.07073	3.44944	3.3927	3.41164	3.34432	3.86689	3.17286
GALNT12	4.16648	6.02782	9.48849	4.03761	11.3183	3.14706	10.4552	4.19392	11.4919	3.60021	6.8998	5.75661	6.67688	5.6262	3.66963	3.41849	5.12106
FAIM	8.90332	7.40206	9.88864	8.73116	9.7994	3.81428	10.6887	5.72398	10.3738	6.08554	5.45357	6.74234	8.10295	6.71339	6.08706	5.65499	6.59425
TMEM117	5.58409	7.22113	7.58713	7.55295	9.30875	4.34577	8.48525	7.71236	8.86882	6.38378	5.07316	4.80023	5.91778	4.87152	4.33151	4.52915	5.07907
SLC39A10	7.40785	9.03053	8.1732	9.13802	9.92102	3.99774	9.51359	8.32156	8.82721	9.38237	8.31421	7.88302	9.20498	8.09644	8.24554	7.61283	7.7164
TRNP1	3.02447	3.1607	3.91595	8.77274	3.75513	4.21033	7.2373	3.74832	3.74261	4.08215	3.90497	2.95762	3.87884	3.84651	3.72112	3.36268	2.91398
GALM	4.77811	6.77475	8.12492	8.11771	10.7349	5.15003	10.7624	8.6647	10.7394	5.31984	6.45627	5.11263	6.57391	10.7114	9.02911	4.52638	7.25918
ANKRD22	3.60776	3.37971	3.82949	3.72043	9.25954	12.7128	5.02792	3.98936	4.40549	5.6055	4.30163	3.73623	3.82374	4.15361	4.03101	3.9571	3.47159
ACOD1	3.59432	3.62635	4.31403	4.22764	5.85472	13.5359	12.9308	4.54527	4.19244	5.05032	4.75877	3.73436	4.07814	4.50195	4.0603	3.88763	3.74773
MTBP	8.61901	4.71828	4.24283	4.46873	4.19205	4.51694	4.45278	4.13886	4.21874	3.85911	4.27811	6.68591	4.07657	4.52	4.17974	6.67635	6.11822
RABGAP1L	5.70519	10.1401	9.70493	7.36273	7.72687	5.07447	7.87489	8.09471	8.0267	7.84728	8.8357	7.05193	8.96594	8.3049	7.43919	5.4128	8.10413
CHD6	5.69702	9.72193	7.2864	6.64908	5.59248	4.43624	5.80947	6.6516	5.94701	6.41833	7.79798	6.60854	8.00932	6.36552	7.37113	4.68311	7.03812
BIRC5	11.932	4.82482	4.73819	10.6812	6.07946	5.07036	8.39406	4.96588	5.09715	4.48962	5.01012	4.4547	5.7954	10.9039	10.3872	5.266	5.60406
EME2	7.82881	10.9992	7.88645	6.96078	6.41669	6.60925	7.06998	7.68893	6.88978	7.4456	6.7092	9.04023	7.15587	6.96376	7.50729	5.85736	9.1238
RBMX	9.46289	11.8321	8.73173	10.3082	8.17121	8.41457	8.54502	9.89361	8.69727	10.3173	11.1804	10.6173	10.8843	10.6417	11.1483	8.96073	10.4119
TMEM267	6.64281	10.0154	8.16394	8.73772	6.85104	4.3678	8.06341	7.15677	8.13699	7.16582	7.80496	6.59787	7.98359	8.57473	8.42823	7.34032	7.24321
TAF11	9.24722	11.9144	9.17302	9.19778	7.35515	7.56195	8.69736	8.76473	9.05182	9.49116	9.68335	9.54352	9.12356	9.06914	9.62285	9.29272	10.1127
TPM4	13.3786	8.28184	9.89474	9.32139	9.07161	9.55737	10.8019	8.08025	9.10639	9.26947	6.03992	9.90414	8.23802	10.1138	9.32368	12.4068	10.8954
AKT2	9.97331	5.6355	5.15839	5.40405	5.7756	6.07215	5.23804	5.3275	5.50545	5.91517	4.79671	10.7638	5.86301	5.393	5.61099	11.2845	10.4437
EMSY	8.61212	5.94927	5.31803	5.52672	5.93456	5.51335	5.76891	5.94916	5.82101	5.46675	5.86163	8.45837	5.53299	5.88144	5.85545	8.34412	8.38172
HSBP1	11.282	7.74694	10.3796	11.1046	10.3638	10.5459	10.7684	10.4895	10.7596	10.9286	7.37849	8.46225	9.06266	10.0346	10.0155	10.1268	8.27845
USP7	7.80678	11.7997	4.58979	4.90149	5.4983	4.95772	4.46033	5.43136	5.09948	5.69792	5.492	9.82705	5.8278	5.52322	5.10202	8.26406	9.6057
RRM2	13.1318	4.10233	4.52801	12.2237	8.34914	5.0981	10.9631	4.29973	4.90613	5.51267	4.96019	4.5528	7.87708	13.2661	12.3542	5.21533	7.98597
CD2BP2	10.9538	7.83408	8.97724	8.50619	9.09433	9.37169	8.94944	8.66219	9.07069	9.35689	7.46696	8.448	8.70434	9.2445	9.38182	10.0273	9.00154
SEM1	12.5776	9.43666	10.1414	10.7767	9.87957	10.5603	10.4057	10.1204	10.4223	10.1847	9.71748	10.3514	9.72306	10.6512	10.523	11.8554	10.3038
POLR2A	8.83885	4.03532	4.10128	4.29604	3.98925	4.99799	4.09125	3.57309	4.46846	4.45649	3.72915	8.85497	4.36867	3.98241	3.82609	9.05974	8.77511
CCNA2	10.5212	3.90359	3.71455	9.82357	5.48343	4.8634	7.83011	4.12698	4.1032	4.21918	4.60829	5.18131	4.3648	10.4779	9.53667	4.91046	5.47085
H4C8	12.3724	4.54782	6.13907	5.00596	5.73533	5.17806	4.33376	3.6581	4.77061	5.33864	4.61611	7.95553	4.3709	4.5217	4.75975	8.97625	7.82462
SPC25	9.92831	3.04384	3.12949	8.42593	3.46267	2.93157	6.82914	2.95487	2.92068	2.95962	2.87272	2.86252	3.64103	8.72726	8.1933	3.31123	3.22429
MKI67	12.3279	4.27815	4.42416	9.01316	6.02278	5.17435	7.77755	4.40001	5.10004	4.45336	4.31935	5.04732	5.38154	10.416	9.66838	5.78794	6.38737
H4C13	10.5266	4.87483	4.89516	4.64917	4.49621	4.37483	4.91464	4.28157	4.79002	4.48956	4.14582	5.98172	4.19664	4.52838	4.46024	7.61865	6.15883
ANGEL2	6.88656	10.4035	8.2023	8.62594	7.30702	7.161	7.67742	8.3632	7.94671	9.07797	9.89895	8.04483	9.09907	8.78619	9.42607	7.2043	9.20923
ENY2	12.7497	9.60115	10.0981	10.9628	9.74336	10.1127	10.4687	10.3225	10.3276	10.821	9.19231	10.3758	10.337	10.6885	10.5483	11.9346	10.6407
KIF18B	9.94175	3.87081	4.61749	9.16531	5.41483	4.70951	7.76171	4.68802	4.32297	4.74902	4.75666	3.69134	5.8812	9.31187	9.70381	4.26161	3.78069
MND1	11.0682	3.96951	3.31731	8.20593	3.93293	3.42452	5.07583	3.08803	3.51028	3.55334	3.23467	4.07362	3.93059	8.90836	7.76954	4.58543	4.68544
CDCA5	11.4601	5.25238	5.83779	9.53058	6.04214	5.60287	7.77072	5.55763	5.96823	6.1239	5.42438	4.6511	6.3583	10.7399	10.0476	4.58155	6.08444
DNAJC19	11.3783	7.68539	8.64607	9.43678	8.31525	7.034	8.91052	8.63062	8.83678	8.52618	8.81242	10.9945	8.93119	9.68136	9.0541	11.5895	10.3017
GRPEL2	8.75225	3.27109	3.82397	4.48398	4.73875	4.40907	4.00942	4.34904	3.95191	3.82898	4.56431	8.55265	4.50721	5.19571	4.7727	9.9884	7.7717
LRCH3	8.52632	7.47538	3.3254	3.13424	3.06819	2.99943	3.15967	3.06373	2.97818	2.9019	3.00414	10.2184	3.02659	3.60187	3.2298	9.51321	10.3055
MS4A4A	4.01945	2.70999	12.1923	2.71756	10.3262	3.49596	11.8322	13.3067	11.2093	12.2301	2.78391	2.7319	2.82092	2.66377	2.58394	3.04899	2.63604
TMEM144	2.83096	2.65888	9.01501	6.96541	9.14174	5.21491	9.56724	7.59678	8.66439	7.10169	3.39783	2.94067	3.46921	3.2943	3.31303	3.05655	2.67751
DOCK4	3.6824	3.88111	10.3968	8.93514	9.94632	11.851	9.87286	10.2214	9.58183	11.7206	3.54373	3.31619	3.76251	3.13833	3.07605	3.40694	3.10389
FCRL2	9.61175	11.3415	5.80427	4.62511	4.51267	5.55088	4.56147	4.56878	4.47004	5.54966	5.94966	4.79211	5.83219	4.47363	4.63715	4.43409	4.71499
TYROBP	6.46476	5.57869	13.0077	4.25272	13.2073	12.4449	13.2552	12.9633	13.1259	13.3802	4.2993	5.85854	12.4499	4.99861	5.34728	6.99278	7.75272
MRC1	4.71075	4.8033	12.9123	4.103	12.6842	7.08994	11.1921	13.5963	13.1429	12.0421	4.83309	4.84123	4.83262	4.36445	4.31152	5.22714	4.73929
MMP19	2.59254	2.63608	9.97041	4.68845	9.32513	9.42729	10.308	8.91715	7.75826	8.3678	4.78256	2.90827	3.93067	3.92243	3.9264	3.00927	2.67423
AQP9	3.23917	3.10206	12.326	4.68483	11.8927	12.5567	12.0309	11.0163	12.0422	10.2725	5.85056	3.04796	5.33733	4.32104	4.82382	3.51731	2.9227
ALDH1A2	3.72644	4.1306	11.8333	4.44416	11.1769	5.22922	9.13591	4.68286	11.6798	7.93513	5.08465	3.9208	4.81324	4.32319	4.53256	4.18079	3.82263
CDC5L	11.2802	10.6205	7.54383	7.38098	6.92298	7.87783	7.9852	7.05339	7.74012	7.16413	6.78017	11.6785	7.28927	6.6883	7.35061	10.7448	11.757
CCL18	4.6621	4.40676	11.7005	4.84079	7.33608	8.97709	9.14403	14.3555	13.1972	9.70308	5.21128	4.51143	5.31973	5.49047	5.37522	4.68626	4.47516
SH2D1A	4.29301	3.73893	4.77655	4.15492	4.89391	4.16001	4.91407	3.7799	4.26514	4.86953	8.7982	9.53656	10.6829	10.8119	9.53082	9.03774	10.7836
TRBC1	6.88701	6.59	6.2258	5.50821	8.64399	6.13114	7.28018	5.50125	5.91819	8.08992	12.9647	12.5275	12.0886	12.5185	12.6742	12.6589	12.6365
ITK	4.17789	4.27384	4.73172	4.17587	8.14931	5.30555	5.89192	4.0738	4.03427	6.94354	12.4826	11.9476	11.5044	11.5204	12.065	10.9774	11.626
IL23A	10.819	10.0862	5.77578	3.96106	8.36919	5.48548	6.87989	4.22712	4.07965	7.92656	12.7577	13.1773	12.2489	12.4732	12.8048	13.4695	13.2946
SDC2	3.3826	3.24541	12.7692	10.7047	11.9422	9.55321	12.475	11.258	12.7573	12.8066	3.68401	3.13513	3.75507	3.64145	3.65211	3.44109	3.03001
CD3D	5.53646	4.8299	6.12813	6.09994	8.42204	6.56919	6.96639	6.00206	6.03312	6.81424	12.1098	11.9317	7.90678	12.1922	12.4527	12.205	12.2083
FPR3	3.68757	3.45974	9.72136	3.79648	9.15252	9.43775	10.8502	11.5422	10.6583	11.879	4.44616	3.63282	4.15643	3.86657	3.94999	4.22752	3.46823
SLC15A3	6.08677	7.471	10.5562	5.69803	12.7441	11.3126	10.8459	11.2053	11.2522	9.82128	6.66461	5.14498	5.77335	5.90203	5.77013	5.30235	4.92369
TREM2	5.60176	4.96075	10.2455	5.96415	11.8399	6.87391	11.8495	10.7062	12.1031	6.77818	6.02883	5.44447	5.9067	6.16868	6.06302	5.93206	5.29994
SHTN1	3.61133	3.61537	10.0648	9.23767	9.75832	8.7541	11.4646	10.1098	11.4566	10.5368	3.81966	3.39396	3.86093	3.51463	3.49823	3.82356	3.26106
